# Supplementary material for: Solanum lagoense (Solanaceae, Geminata clade), a new species from Lagoa Santa, Minas Gerais State, Brazil
Source: PhytoKeys. 2016 Feb 25;(61):15–25. doi: 10.3897/phytokeys.61.7258 (PMC4816978; doi:10.3897/phytokeys.61.7258)
Supplement: XML Treatment for Solanum lagoense [file phytokeys.61.7258-treatment1.xml]

<!DOCTYPE tp:taxon-treatment
  PUBLIC "-//TaxonX//DTD Taxonomic Treatment Publishing DTD v0 20100105//EN" "tax-treatment-NSO.dtd">
<tp:taxon-treatment xmlns:tp="http://www.plazi.org/taxpub"><tp:treatment-meta><kwd-group><label>Taxon classification</label><kwd><named-content content-type="kingdom">Plantae</named-content></kwd><kwd><named-content content-type="order">Solanales</named-content></kwd><kwd><named-content content-type="family">Solanaceae</named-content></kwd></kwd-group><mixed-citation publication-type="journal"><person-group><name><surname>Stehmann</surname><given-names>João Renato</given-names></name><name><surname>Moreira</surname><given-names>Nayara Couto</given-names></name></person-group><article-title><italic><tp:taxon-name><tp:taxon-name-part taxon-name-part-type="genus">Solanum</tp:taxon-name-part> <tp:taxon-name-part taxon-name-part-type="species">lagoense</tp:taxon-name-part></tp:taxon-name></italic> (<tp:taxon-name><tp:taxon-name-part taxon-name-part-type="family">Solanaceae</tp:taxon-name-part></tp:taxon-name>, <tp:taxon-name><tp:taxon-name-part taxon-name-part-type="genus">Geminata</tp:taxon-name-part></tp:taxon-name> clade), a new species from Lagoa Santa, Minas Gerais State, Brazil</article-title><source>PhytoKeys</source><day>25</day><month>2</month><year>2016</year><volume>2016</volume><issue>61</issue><fpage>15</fpage><lpage>25</lpage><pub-id pub-id-type="doi">10.3897/phytokeys.61.7258</pub-id></mixed-citation></tp:treatment-meta><tp:nomenclature><tp:taxon-name>
            <tp:taxon-name-part taxon-name-part-type="genus">Solanum</tp:taxon-name-part>
            <tp:taxon-name-part taxon-name-part-type="species">lagoense</tp:taxon-name-part>
            <object-id xmlns:xlink="http://www.w3.org/1999/xlink" content-type="ipni" xlink:type="simple">urn:lsid:ipni.org:names:77153384-1</object-id>
          </tp:taxon-name><tp:taxon-authority>Stehmann</tp:taxon-authority><tp:taxon-status xmlns:xlink="http://www.w3.org/1999/xlink" xlink:type="simple">sp. nov.</tp:taxon-status><xref ref-type="fig" rid="F1">Figures 1</xref><xref ref-type="fig" rid="F2">, 2</xref></tp:nomenclature><tp:treatment-sec sec-type="Diagnosis"><title>Diagnosis.</title><p>
            <italic><tp:taxon-name><tp:taxon-name-part taxon-name-part-type="genus">Solanum</tp:taxon-name-part> <tp:taxon-name-part taxon-name-part-type="species">lagoense</tp:taxon-name-part></tp:taxon-name></italic> is similar to <italic><tp:taxon-name><tp:taxon-name-part taxon-name-part-type="genus">Solanum</tp:taxon-name-part> <tp:taxon-name-part taxon-name-part-type="species">restingae</tp:taxon-name-part></tp:taxon-name></italic> S. Knapp, <italic><tp:taxon-name><tp:taxon-name-part taxon-name-part-type="genus">Solanum</tp:taxon-name-part> <tp:taxon-name-part taxon-name-part-type="species">amorimii</tp:taxon-name-part></tp:taxon-name></italic> S. Knapp &amp; Giacomin, and <italic><tp:taxon-name><tp:taxon-name-part taxon-name-part-type="genus">Solanum</tp:taxon-name-part> <tp:taxon-name-part taxon-name-part-type="species">psilophyllum</tp:taxon-name-part></tp:taxon-name></italic> Stehmann &amp; Giacomin but differs from them by its pilose stems and longer fruiting pedicels (&gt; 1.5 cm long).</p><!--PageBreak--></tp:treatment-sec><tp:treatment-sec sec-type="Type"><title>Type.</title><p>BRAZIL. Minas Gerais: Município Lagoa Santa, Gruta da Lapinha, Salão dos Bigodes, <named-content xmlns:xlink="http://www.w3.org/1999/xlink" content-type="dwc:verbatimCoordinates" xlink:type="simple">19°33'57"S, 43°57'52"W</named-content>, 716 m, 16 Jan 2015, <italic>N.C. Moreira &amp; R. Gurgel 158</italic> (holotype: <named-content xmlns:xlink="http://www.w3.org/1999/xlink" content-type="dwc:institutional_code" xlink:type="simple">BHCB</named-content> [BHCB021206]; isotype: <named-content xmlns:xlink="http://www.w3.org/1999/xlink" content-type="dwc:institutional_code" xlink:type="simple">BM</named-content>).</p></tp:treatment-sec><tp:treatment-sec sec-type="Description"><title>Description.</title><p>Shrub to 1.5 m, rhizomatous, with clonal reproduction; young stems terete, but slightly angled, glabrous or pilose with simple, uniseriate, and recurved trichomes, each with 8–15 cells; new growth always pilose, with stem obviously angled; bark of older stems brown, slightly winged from the leaf bases. Sympodial units difoliate, geminate, the leaves of a pair differing in size, but not usually in shape. Leaves simple; major leaves 5.6–12.4 cm long, 2.2–4.7 cm wide, elliptic, membranous, glabrous on both surfaces, the abaxial surface olivaceous to moss green, the adaxial surface dark green; major veins 7–9 pairs, drying somewhat darker than the lamina and slightly sunken on the adaxial surface, somewhat prominent and lighter on abaxial surface; base attenuate, sometimes slightly asymmetric; margins entire, slightly revolute; apex acute, the tip somewhat blunt; petiole 0.6–1.0 cm long, glabrous; minor leaves 1.6–2.9 cm long, 0.9–1.7 cm wide, differing from major leaves only in size and in having a shorter petiole. Inflorescences 0.2–2 cm long, extra-axillary, arising below the nodes, unbranched, with 1–3 flowers, glabrous; peduncle ca. 3 mm; pedicels 1.4–1.5 cm long, ca. 0.3 mm in diameter, slender, abruptly swollen at the apex, spreading or pendant at anthesis, glabrous, articulated at the base; pedicel scars spaced 0.5–2 mm apart. Buds globose, the corolla strongly exserted from the calyx tube before anthesis. Flowers 5-merous, all perfect. Calyx with the tube ca. 1.0 mm long, broadly conical, the lobes 1.0–1.2 mm long, ca. 1.3 wide, triangular or obtuse, strongly reflexed at anthesis, glabrous adaxially, minutely papillate abaxially, the papillae denser at the tips. Corolla ca. 1.0 cm in diameter, white, stellate, lobed 2/3 of the way to the base, the lobes 1-nerved, ca. 4–5.2 mm long, ca. 2.4–3.6 mm wide, ovate, spreading at anthesis, glabrous, minutely papillate on the margins and the apex, the tips cucullate. Stamens ca. 3.5 mm long; filament tube ca. 0.7 mm long, the free portion of the filaments ca. 0.3 mm long, glabrous; anthers 2.4–2.5 mm long, ellipsoid to slightly obovate, ca. 0.7 mm wide at the base, ca. 0.9 mm wide at the apex, yellow, poricidal at the tips, the pores large and introrse, lengthening to slits with age. Ovary glabrous; style 5–6 mm long, glabrous; stigma not expanded, blunt, the surface minutely papillate. Fruit a subglobose berry, slightly depressed, 1.2–1.3 cm long, 1.3–1.5 cm in diameter, green, darker toward the pedicel, the pericarp not markedly shiny, thick, the mesocarp not juicy; fruiting pedicels 1.7–2.2 cm long, less than 1 mm in diameter at the base, ca. 2 mm in diameter at the apex, gradually expanded to the apex, pendant and hidden under the foliage; fruiting calyx lobes somewhat hyaline, not markedly expanding in fruit, but clearly recurved. Seeds 15–30 per berry, flattened, ellipsoid to irregularly ellipsoid or sometimes ovate-reniform, 3.2–4.0 mm long, 2.8–3.1 mm wide, dark brown, vernicose, with pale incrassate margins, the seed coat obscurely foveolate.</p></tp:treatment-sec><tp:treatment-sec sec-type="Distribution"><title>Distribution.</title><p>Known only from the type locality at the Gruta da Lapinha, Lagoa Santa, Minas Gerais, in southeastern Brazil.</p></tp:treatment-sec><tp:treatment-sec sec-type="Specimens examined"><title>Specimens examined</title><p>
            <bold>(paratypes)</bold>. <bold>BRAZIL. Minas Gerais</bold>: Mun. Lagoa Santa, Gruta da Lapinha, Salão dos Bigodes, <named-content xmlns:xlink="http://www.w3.org/1999/xlink" content-type="dwc:verbatimCoordinates" xlink:type="simple">19°33'57"S, 43°57'52"W</named-content>, 716 m, 23 Jan 2015, <italic>J. R. Stehmann &amp; N. C. Moreira 6360</italic> (<named-content xmlns:xlink="http://www.w3.org/1999/xlink" content-type="dwc:institutional_code" xlink:type="simple">BHCB</named-content>). Mun. Lagoa Santa, Gruta da Lapinha, <!--PageBreak-->Vale Romano, <named-content xmlns:xlink="http://www.w3.org/1999/xlink" content-type="dwc:verbatimCoordinates" xlink:type="simple">10°33'57"S, 43°57'57"W</named-content>, 912 m, 24 Mar 2015, <italic>J. R. Stehmann et al. 6361</italic> (<named-content xmlns:xlink="http://www.w3.org/1999/xlink" content-type="dwc:institutional_code" xlink:type="simple">BHCB</named-content>). Mun. Lagoa Santa, Gruta da Lapinha, near Vale Romano, <named-content xmlns:xlink="http://www.w3.org/1999/xlink" content-type="dwc:verbatimCoordinates" xlink:type="simple">19°33'57"S, 43°57'48"W</named-content>, 912 m, 24 Mar 2015, <italic>J. R. Stehmann et al. 6374</italic> (<named-content xmlns:xlink="http://www.w3.org/1999/xlink" content-type="dwc:institutional_code" xlink:type="simple">BHCB</named-content>).</p><!--PageBreak--><!--PageBreak--></tp:treatment-sec><tp:treatment-sec sec-type="Ecology"><title>Ecology.</title><p>
            <italic><tp:taxon-name><tp:taxon-name-part taxon-name-part-type="genus">Solanum</tp:taxon-name-part> <tp:taxon-name-part taxon-name-part-type="species">lagoense</tp:taxon-name-part></tp:taxon-name></italic> grows on well-drained soils in the understory of the seasonal forest (Floresta Estacional Semidecidual) that covers the entrance of caves as well as the canyons and blind valleys associated with the carbonatic rocky massifs of Lagoa Santa. This specific habitat is very stable with respect to temperature and humidity throughout the year, in comparison with Cerrado, the typical vegetation matrix in the region. An extensive subterranean system of rhizomes connects individuals in the populations we have sampled (Figure <xref ref-type="fig" rid="F1">1B</xref>), indicating that this species is capable of vegetative reproduction. We observed no bees visiting the flowers. The green fruits, hanging and hidden under the foliage, suggest dispersal by bats that inhabit the caves, but the natural history of this species is in need of detailed study.</p><fig id="F1" position="float" orientation="portrait"><label>Figure 1.</label><caption><p>
          <italic><tp:taxon-name><tp:taxon-name-part taxon-name-part-type="genus">Solanum</tp:taxon-name-part> <tp:taxon-name-part taxon-name-part-type="species">lagoense</tp:taxon-name-part></tp:taxon-name></italic>. <bold>A</bold> Habit and Nayara Moreira standing close to plants <bold>B</bold> Clonal reproduction via rhizomes <bold>C</bold> Geminate leaves of different sizes <bold>D</bold> Bud <bold>E</bold> Flower showing the cucullate and spreading corolla lobes <bold>F</bold> Fruits showing the markedly recurved calyx lobes. <bold>A, C, D</bold> <italic>Stehmann et al. 6360</italic>; <bold>B, E</bold> <italic>Stehmann et al. 6361</italic>; <bold>F</bold> <italic>Stehmann et al. 6374</italic>.</p></caption><graphic xmlns:xlink="http://www.w3.org/1999/xlink" xlink:href="phytokeys-061-015-g001.jpg" position="float" orientation="portrait" xlink:type="simple" id="oo_79780.jpg"/></fig><fig id="F2" position="float" orientation="portrait"><label>Figure 2.</label><caption><p>Holotype specimen of <italic><tp:taxon-name><tp:taxon-name-part taxon-name-part-type="genus">Solanum</tp:taxon-name-part> <tp:taxon-name-part taxon-name-part-type="species">lagoense</tp:taxon-name-part></tp:taxon-name></italic> (<italic>N.C. Moreira &amp; R. Gurgel 158</italic> [BHCB021206]).</p></caption><graphic xmlns:xlink="http://www.w3.org/1999/xlink" xlink:href="phytokeys-061-015-g002.jpg" position="float" orientation="portrait" xlink:type="simple" id="oo_79781.jpg"/></fig></tp:treatment-sec><tp:treatment-sec sec-type="Phenology"><title>Phenology.</title><p>Flowering specimens were collected in January, occasionally in March, while fruiting material was seen in January, February, and March.</p></tp:treatment-sec><tp:treatment-sec sec-type="Etymology"><title>Etymology.</title><p>The name refers to Lagoa Santa, a Brazilian locality where two important Danish researchers, Peter Lund and Eugene Warming, worked in the mid 19th century. Warming started his botanical career here studying the Cerrado flora and its ecological relationships. Nowadays he is recognized as one of the Fathers of Ecology.</p></tp:treatment-sec><tp:treatment-sec sec-type="Preliminary conservation status"><title>Preliminary conservation status</title><p>
            <bold>(IUCN 2014).</bold> <abbrev xmlns:xlink="http://www.w3.org/1999/xlink" xlink:type="simple"><def><p>Critically Endangered </p></def>(CR)</abbrev> B1, 2 a, b(ii, iii, iv). This species is known from a single locality, the Gruta da Lapinha, included in the Parque Estadual do Sumidouro, a protected area that encompasses 52 caves. There is an increasing human pressure in its microhabitat near the base of the limestone walls, where many climbing routes are in constant use. The limestone outcrops have being mined for decades, drastically reducing the habitat of this species. The surrounding landscape is changing very quickly with the growth of the municipality of Lagoa Santa, influenced by the Vector North project that fostered the expansion of the metropolitan region of Belo Horizonte, the capital of the state (<xref ref-type="bibr" rid="B1">Auler and Piló 2015</xref>). All of these threats support an assessment of Critically Endangered. Efforts to locate new populations in the conservation unit, as well as in similar habitats associated with caves outside it are needed.</p></tp:treatment-sec><tp:treatment-sec sec-type="Notes"><title>Notes.</title><p>
            <italic><tp:taxon-name><tp:taxon-name-part taxon-name-part-type="genus">Solanum</tp:taxon-name-part> <tp:taxon-name-part taxon-name-part-type="species">lagoense</tp:taxon-name-part></tp:taxon-name></italic> is a small shrub with entirely glabrous leaves, short inflorescences, few small flowers, and green fruits that are hidden below the foliage. These characters are common in species belonging to <tp:taxon-name><tp:taxon-name-part taxon-name-part-type="genus">Geminata</tp:taxon-name-part></tp:taxon-name> clade, a group that is highly diverse in the Atlantic forest (<xref ref-type="bibr" rid="B18">Knapp 2002</xref>; <xref ref-type="bibr" rid="B19">Knapp et al. 2015</xref>). <italic><tp:taxon-name><tp:taxon-name-part taxon-name-part-type="genus">Solanum</tp:taxon-name-part> <tp:taxon-name-part taxon-name-part-type="species">lagoense</tp:taxon-name-part></tp:taxon-name></italic> is similar to <italic><tp:taxon-name><tp:taxon-name-part taxon-name-part-type="genus">Solanum</tp:taxon-name-part> <tp:taxon-name-part taxon-name-part-type="species">restingae</tp:taxon-name-part></tp:taxon-name></italic>, <italic><tp:taxon-name><tp:taxon-name-part taxon-name-part-type="genus">Solanum</tp:taxon-name-part> <tp:taxon-name-part taxon-name-part-type="species">amorimii</tp:taxon-name-part></tp:taxon-name></italic> and <italic><tp:taxon-name><tp:taxon-name-part taxon-name-part-type="genus">Solanum</tp:taxon-name-part> <tp:taxon-name-part taxon-name-part-type="species">psilophyllum</tp:taxon-name-part></tp:taxon-name></italic> Stehmann &amp; Giacomin due to its glabrous and geminate, but not dimorphic leaves. The latter three species are distinguished by their glabrous stems, even on the new growth, and short fruiting pedicels (up to 1.5 cm long), whereas <italic><tp:taxon-name><tp:taxon-name-part taxon-name-part-type="genus">Solanum</tp:taxon-name-part> <tp:taxon-name-part taxon-name-part-type="species">lagoense</tp:taxon-name-part></tp:taxon-name></italic> has clearly pilose young stems and longer fruiting pedicels. <italic><tp:taxon-name><tp:taxon-name-part taxon-name-part-type="genus">Solanum</tp:taxon-name-part> <tp:taxon-name-part taxon-name-part-type="species">restingae</tp:taxon-name-part></tp:taxon-name></italic> is endemic to Bahia and Espírito Santo states and has a strongly winged stem and basally attenuate leaves. <italic><tp:taxon-name><tp:taxon-name-part taxon-name-part-type="genus">Solanum</tp:taxon-name-part> <tp:taxon-name-part taxon-name-part-type="species">amorimii</tp:taxon-name-part></tp:taxon-name></italic> grows in southern Bahia, but also in far northeastern Minas Gerais; its stem is not winged, the leaves are somewhat auriculate at the base. Despite its occurrence in the region of the Serra do Cipó and the Iron Quadrangle relatively close to Lagoa Santa, <italic><tp:taxon-name><tp:taxon-name-part taxon-name-part-type="genus">Solanum</tp:taxon-name-part> <tp:taxon-name-part taxon-name-part-type="species">psilophyllum</tp:taxon-name-part></tp:taxon-name></italic> has longer petioles (&gt;1.5 cm) and leaves (&gt;10 cm) and more flowers per inflorescence (5–8).</p><!--PageBreak--><p>Other species belonging to the <tp:taxon-name><tp:taxon-name-part taxon-name-part-type="genus">Geminata</tp:taxon-name-part></tp:taxon-name> clade recorded in the southern part of Espinhaço mountains in Minas Gerais are <italic><tp:taxon-name><tp:taxon-name-part taxon-name-part-type="genus">Solanum</tp:taxon-name-part> <tp:taxon-name-part taxon-name-part-type="species">verticillatum</tp:taxon-name-part></tp:taxon-name></italic> Knapp &amp; Stehmann, <italic><tp:taxon-name><tp:taxon-name-part taxon-name-part-type="genus">Solanum</tp:taxon-name-part> <tp:taxon-name-part taxon-name-part-type="species">gnaphalocarpon</tp:taxon-name-part></tp:taxon-name></italic> Vell., <italic><tp:taxon-name><tp:taxon-name-part taxon-name-part-type="genus">Solanum</tp:taxon-name-part> <tp:taxon-name-part taxon-name-part-type="species">intermedium</tp:taxon-name-part></tp:taxon-name></italic> Sendtn., and <italic><tp:taxon-name><tp:taxon-name-part taxon-name-part-type="genus">Solanum</tp:taxon-name-part> <tp:taxon-name-part taxon-name-part-type="species">warmingii</tp:taxon-name-part></tp:taxon-name></italic> Hiern, the last three collected by Warming in Lagoa Santa and cited or described by <xref ref-type="bibr" rid="B16">Hiern (1877)</xref>. It is noteworthy that after Warming’s intensive collecting efforts in Lagoa Santa (1863-1866), including the Lapinha and Sumidouro limestone outcrops, few new species have been described in the last decades. This can be due to Warming’s extensive collecting or to the fact that few researchers have been collected recently in the area. Most collecting efforts in the southern Espinhaço chain have been concentrated in rocky quartzite fields (campos rupestres) found in high altitude areas (above 900 m) that houses one of the richest floras of the Neotropical region, almost half of the species endemic (<xref ref-type="bibr" rid="B4">Echternacht et al. 2011</xref>; <xref ref-type="bibr" rid="B11">Giulietti and Pirani 1997</xref>).</p><p>At first glance, <italic><tp:taxon-name><tp:taxon-name-part taxon-name-part-type="genus">Solanum</tp:taxon-name-part> <tp:taxon-name-part taxon-name-part-type="species">lagoense</tp:taxon-name-part></tp:taxon-name></italic> also resembles species belonging to <italic><tp:taxon-name><tp:taxon-name-part taxon-name-part-type="genus">Solanum</tp:taxon-name-part> <tp:taxon-name-part taxon-name-part-type="species">inornatum</tp:taxon-name-part></tp:taxon-name></italic> clade, but the trichomes, leaf arrangement, and number of seeds are quite distinct. While <italic><tp:taxon-name><tp:taxon-name-part taxon-name-part-type="genus">Solanum</tp:taxon-name-part> <tp:taxon-name-part taxon-name-part-type="species">inornatum</tp:taxon-name-part></tp:taxon-name></italic> group shows trichomes with few cells (up to 4), geminate leaves differing in form, and translucent fruits with few seeds (up to 10) (<xref ref-type="bibr" rid="B8">Giacomin 2015</xref>), <italic><tp:taxon-name><tp:taxon-name-part taxon-name-part-type="genus">Solanum</tp:taxon-name-part> <tp:taxon-name-part taxon-name-part-type="species">lagoense</tp:taxon-name-part></tp:taxon-name></italic> has multicellular soft trichomes, with more than eight cells, geminate leaves equal in form and hard, green berries with more than 15 seeds per fruit.</p><p>The clonal reproduction in <italic><tp:taxon-name><tp:taxon-name-part taxon-name-part-type="genus">Solanum</tp:taxon-name-part> <tp:taxon-name-part taxon-name-part-type="species">lagoense</tp:taxon-name-part></tp:taxon-name></italic> is noteworthy. All individuals of the population studied have horizontal rhizomes below the leaf litter, linking all the plants together, similar to other members of the <tp:taxon-name><tp:taxon-name-part taxon-name-part-type="genus">Geminata</tp:taxon-name-part></tp:taxon-name> clade such as <italic><tp:taxon-name><tp:taxon-name-part taxon-name-part-type="genus">Solanum</tp:taxon-name-part> <tp:taxon-name-part taxon-name-part-type="species">arboreum</tp:taxon-name-part></tp:taxon-name></italic> of northern South America (<xref ref-type="bibr" rid="B18">Knapp 2002</xref>) and <italic><tp:taxon-name><tp:taxon-name-part taxon-name-part-type="genus">Solanum</tp:taxon-name-part> <tp:taxon-name-part taxon-name-part-type="species">psilophyllum</tp:taxon-name-part></tp:taxon-name></italic> of the southern Espinhaço range in Minas Gerais. In <tp:taxon-name><tp:taxon-name-part taxon-name-part-type="family">Solanaceae</tp:taxon-name-part></tp:taxon-name>, vegetative reproduction is common in the tuber-bearing potatoes (<xref ref-type="bibr" rid="B13">Hawkes 1990</xref>; <xref ref-type="bibr" rid="B26">Spooner et al. 2014</xref>), and has also been reported in weedy species of the Leptostemonum clade growing in open places or forest margins such as <italic><tp:taxon-name><tp:taxon-name-part taxon-name-part-type="genus">Solanum</tp:taxon-name-part> <tp:taxon-name-part taxon-name-part-type="species">viarum</tp:taxon-name-part></tp:taxon-name></italic> Dunal, <italic><tp:taxon-name><tp:taxon-name-part taxon-name-part-type="genus">Solanum</tp:taxon-name-part> <tp:taxon-name-part taxon-name-part-type="species">palinacanthum</tp:taxon-name-part></tp:taxon-name></italic> Dunal, <italic><tp:taxon-name><tp:taxon-name-part taxon-name-part-type="genus">Solanum</tp:taxon-name-part> <tp:taxon-name-part taxon-name-part-type="species">guaraniticum</tp:taxon-name-part></tp:taxon-name></italic> A. St.-Hil., and <italic><tp:taxon-name><tp:taxon-name-part taxon-name-part-type="genus">Solanum</tp:taxon-name-part> <tp:taxon-name-part taxon-name-part-type="species">paniculatum</tp:taxon-name-part></tp:taxon-name></italic> L., all common species of southeastern Brazil (<xref ref-type="bibr" rid="B20">Mentz and Oliveira 2004</xref>). It appears clonal reproduction is widespread across <italic><tp:taxon-name><tp:taxon-name-part taxon-name-part-type="genus">Solanum</tp:taxon-name-part></tp:taxon-name></italic>, and it has been reported in the Cyphomandra, Morelloid, Dulcamaroid, and Brevantherum clades (<xref ref-type="bibr" rid="B10">Giacomin and Stehmann 2014</xref>; <xref ref-type="bibr" rid="B28">Vallejo-Marín and O’Brien 2007</xref>). The extent of this habit and reproductive mode is not well-documented in Neotropical solanums largely because the underground parts are rarely collected or even observed in these woody plants (see <xref ref-type="bibr" rid="B18">Knapp 2002</xref>).</p><p>Lagoa Santa is considered an example of a well-catalogued site. Warming compiled a thorough collection listing 2,593 plant species (<xref ref-type="bibr" rid="B29">Warming 1908</xref>). Our discovery of this new species in Lagoa Santa strengthens the claim for more floristic and taxonomic inventories in Brazil, not only in poorly collected areas such as Amazonia (<xref ref-type="bibr" rid="B25">Sousa-Baena et al. 2014</xref>), but also in “well-studied” areas. In-depth floristic inventories in places with difficult access or with distinct and poorly documented microclimatic conditions, have often resulted in discoveries of new rare and endemic species, even in what appear to be well-catalogued sites.</p><!--PageBreak--></tp:treatment-sec><ref-list><ref id="B1"><mixed-citation xmlns:xlink="http://www.w3.org/1999/xlink" xlink:type="simple">
          <person-group><name name-style="western"><surname>Auler</surname><given-names>AS</given-names></name><name name-style="western"><surname>Piló</surname><given-names>LB</given-names></name></person-group> (<year>2015</year>) <article-title>Lagoa Santa Karst: Cradle of Brazilian Cave Studies.</article-title> In: <person-group><name name-style="western"><surname>Vieira</surname><given-names>BC</given-names></name><name name-style="western"><surname>Salgado</surname><given-names>A</given-names></name><name name-style="western"><surname>Santos</surname><given-names>L</given-names></name></person-group> (<role>Eds</role>) <source>Landscapes and Landforms of Brazil</source>. <publisher-name>Springer</publisher-name>, <publisher-loc>Dordrecht</publisher-loc>, <fpage>183</fpage>–<lpage>190</lpage>. doi: <ext-link xlink:type="simple" ext-link-type="doi" xlink:href="10.1007/978-94-017-8023-0_16">10.1007/978-94-017-8023-0_16</ext-link></mixed-citation></ref><ref id="B18"><mixed-citation xmlns:xlink="http://www.w3.org/1999/xlink" xlink:type="simple">
          <person-group><name name-style="western"><surname>Knapp</surname><given-names>S</given-names></name></person-group> (<year>2002</year>) <article-title><tp:taxon-name><tp:taxon-name-part taxon-name-part-type="genus">Solanum</tp:taxon-name-part> <tp:taxon-name-part taxon-name-part-type="infraspecific-rank">section</tp:taxon-name-part> <tp:taxon-name-part taxon-name-part-type="section">Geminata</tp:taxon-name-part></tp:taxon-name> (<tp:taxon-name><tp:taxon-name-part taxon-name-part-type="family">Solanaceae</tp:taxon-name-part></tp:taxon-name>).</article-title> <source>Flora Neotropica</source> <volume>84</volume>: <fpage>1</fpage>–<lpage>405</lpage>.</mixed-citation></ref><ref id="B19"><mixed-citation xmlns:xlink="http://www.w3.org/1999/xlink" xlink:type="simple">
          <person-group><name name-style="western"><surname>Knapp</surname><given-names>S</given-names></name><name name-style="western"><surname>Stehmann</surname><given-names>JR</given-names></name><name name-style="western"><surname>Giacomin</surname><given-names>LL</given-names></name></person-group> (<year>2015</year>) <article-title>New species, additions and a key to the Brazilian species of the <tp:taxon-name><tp:taxon-name-part taxon-name-part-type="genus">Geminata</tp:taxon-name-part></tp:taxon-name> clade of <italic><tp:taxon-name><tp:taxon-name-part taxon-name-part-type="genus">Solanum</tp:taxon-name-part></tp:taxon-name></italic> L. (<tp:taxon-name><tp:taxon-name-part taxon-name-part-type="family">Solanaceae</tp:taxon-name-part></tp:taxon-name>) in Brazil.</article-title> <source>PhytoKeys</source> <volume>47</volume>: <fpage>1</fpage>–<lpage>48</lpage>. doi: <ext-link xlink:type="simple" ext-link-type="doi" xlink:href="10.3897/phytokeys.47.9076">10.3897/phytokeys.47.9076</ext-link></mixed-citation></ref><ref id="B16"><mixed-citation xmlns:xlink="http://www.w3.org/1999/xlink" xlink:type="simple">
          <person-group><name name-style="western"><surname>Hiern</surname><given-names>WP</given-names></name></person-group> (<year>1877</year>) <article-title>Symbolae ad floram Brasiliae Centralis cognoscendam.</article-title> <source>Videnskabelige Meddelelser fra Dansk Naturhistorisk Forening i Kjøbenhavn</source> <volume>1877</volume>: <fpage>643</fpage>–<lpage>672</lpage>.</mixed-citation></ref><ref id="B4"><mixed-citation xmlns:xlink="http://www.w3.org/1999/xlink" xlink:type="simple">
          <person-group><name name-style="western"><surname>Echternacht</surname><given-names>L</given-names></name><name name-style="western"><surname>Trovó</surname><given-names>M</given-names></name><name name-style="western"><surname>Oliveira</surname><given-names>CT</given-names></name><name name-style="western"><surname>Pirani</surname><given-names>JR</given-names></name></person-group> (<year>2011</year>) <article-title>Areas of endemism in the Espinhaço Range in Minas Gerais, Brazil.</article-title> <source>Flora</source> <volume>206</volume>: <fpage>782</fpage>–<lpage>791</lpage>. doi: <ext-link xlink:type="simple" ext-link-type="doi" xlink:href="10.1016/j.flora.2011.04.003">10.1016/j.flora.2011.04.003</ext-link></mixed-citation></ref><ref id="B11"><mixed-citation xmlns:xlink="http://www.w3.org/1999/xlink" xlink:type="simple">
          <person-group><name name-style="western"><surname>Giulietti</surname><given-names>AM</given-names></name><name name-style="western"><surname>Pirani</surname><given-names>JR</given-names></name></person-group> (<year>1997</year>) <article-title>Interior Dry and Mesic Forests: CPD Site SA20 - Espinhaço range region</article-title>. In: <person-group><name name-style="western"><surname>Davis</surname><given-names>SD</given-names></name><name name-style="western"><surname>Heywood</surname><given-names>VH</given-names></name><name name-style="western"><surname>Herrera-MacBryde</surname><given-names>O</given-names></name><name name-style="western"><surname>Villa-Lobos</surname><given-names>J</given-names></name><name name-style="western"><surname>Hamilton</surname><given-names>AC</given-names></name></person-group> (<role>Eds</role>) <source>Centres of Plant Diversity</source>, <publisher-name>WWF</publisher-name>, <publisher-name>IUCN</publisher-name>, <publisher-loc>Oxford</publisher-loc>, <fpage>397</fpage>–<lpage>404</lpage>.</mixed-citation></ref><ref id="B8"><mixed-citation xmlns:xlink="http://www.w3.org/1999/xlink" xlink:type="simple">
          <person-group><name name-style="western"><surname>Giacomin</surname><given-names>LL</given-names></name></person-group> (<year>2015</year>) <source><italic><tp:taxon-name><tp:taxon-name-part taxon-name-part-type="genus">Solanum</tp:taxon-name-part></tp:taxon-name></italic> L. clado Brevantherum (<tp:taxon-name><tp:taxon-name-part taxon-name-part-type="family">Solanaceae</tp:taxon-name-part></tp:taxon-name>): sistemática e diversidade</source>. <comment>Ph.D. Dissertation</comment>, <publisher-name>Universidade Federal de Minas Gerais</publisher-name>, <publisher-loc>Belo Horizonte</publisher-loc>.</mixed-citation></ref><ref id="B13"><mixed-citation xmlns:xlink="http://www.w3.org/1999/xlink" xlink:type="simple">
          <person-group><name name-style="western"><surname>Hawkes</surname><given-names>J</given-names></name></person-group> (<year>1990</year>) <source>The potato: evolution, biodiversity and genetic resources</source>. <publisher-name>Belhaven Press</publisher-name>, <publisher-loc>Oxford</publisher-loc>.</mixed-citation></ref><ref id="B26"><mixed-citation xmlns:xlink="http://www.w3.org/1999/xlink" xlink:type="simple">
          <person-group><name name-style="western"><surname>Spooner</surname><given-names>DM</given-names></name><name name-style="western"><surname>Ghislain</surname><given-names>M</given-names></name><name name-style="western"><surname>Simon</surname><given-names>R</given-names></name><name name-style="western"><surname>Jansky</surname><given-names>SH</given-names></name><name name-style="western"><surname>Gavrilenko</surname><given-names>T</given-names></name></person-group> (<year>2014</year>) <article-title>Systematics, diversity, genetics and evolution of wild and cultivated potatoes.</article-title> <source>Botanical Review</source> <volume>80</volume>: <fpage>283</fpage>–<lpage>383</lpage>. doi: <ext-link xlink:type="simple" ext-link-type="doi" xlink:href="10.1007/s12229-014-9146-y">10.1007/s12229-014-9146-y</ext-link></mixed-citation></ref><ref id="B20"><mixed-citation xmlns:xlink="http://www.w3.org/1999/xlink" xlink:type="simple">
          <person-group><name name-style="western"><surname>Mentz</surname><given-names>LA</given-names></name><name name-style="western"><surname>Oliveira</surname><given-names>PL</given-names></name></person-group> (<year>2004</year>) <article-title><italic><tp:taxon-name><tp:taxon-name-part taxon-name-part-type="genus">Solanum</tp:taxon-name-part></tp:taxon-name></italic> (<tp:taxon-name><tp:taxon-name-part taxon-name-part-type="family">Solanaceae</tp:taxon-name-part></tp:taxon-name>) na região sul do Brasil.</article-title> <source>Pesquisas</source>, <series>Botânica</series>, <volume>54</volume>: <fpage>1</fpage>–<lpage>327</lpage>.</mixed-citation></ref><ref id="B10"><mixed-citation xmlns:xlink="http://www.w3.org/1999/xlink" xlink:type="simple">
          <person-group><name name-style="western"><surname>Giacomin</surname><given-names>LL</given-names></name><name name-style="western"><surname>Stehmann</surname><given-names>JR</given-names></name></person-group> (<year>2014</year>) <article-title>Three new species of <italic><tp:taxon-name><tp:taxon-name-part taxon-name-part-type="genus">Solanum</tp:taxon-name-part></tp:taxon-name></italic> (Brevantherum Clade) endemic to the Brazilian Atlantic Forest.</article-title> <source>PhytoKeys</source> <volume>38</volume>: <fpage>69</fpage>–<lpage>87</lpage>. doi: <ext-link xlink:type="simple" ext-link-type="doi" xlink:href="10.3897/phytokeys.38.7055">10.3897/phytokeys.38.7055</ext-link></mixed-citation></ref><ref id="B28"><mixed-citation xmlns:xlink="http://www.w3.org/1999/xlink" xlink:type="simple">
          <person-group><name name-style="western"><surname>Vallejo-Marín</surname><given-names>M</given-names></name><name name-style="western"><surname>O’Brien</surname><given-names>HE</given-names></name></person-group> (<year>2007</year>) <article-title>Correlated evolution of self-incompatibility and clonal reproduction in <italic><tp:taxon-name><tp:taxon-name-part taxon-name-part-type="genus">Solanum</tp:taxon-name-part></tp:taxon-name></italic> (<tp:taxon-name><tp:taxon-name-part taxon-name-part-type="family">Solanaceae</tp:taxon-name-part></tp:taxon-name>).</article-title> <source>New Phytologist</source> <volume>173</volume>: <fpage>415</fpage>–<lpage>421</lpage>. doi: <ext-link xlink:type="simple" ext-link-type="doi" xlink:href="10.1111/j.1469-8137.2006.01924.x">10.1111/j.1469-8137.2006.01924.x</ext-link></mixed-citation></ref><ref id="B29"><mixed-citation xmlns:xlink="http://www.w3.org/1999/xlink" xlink:type="simple">
          <person-group><name name-style="western"><surname>Warming</surname><given-names>E</given-names></name></person-group> (<year>1908</year>) <source>Lagoa Santa: contribuição para geographia phytobiológica</source>. <publisher-name>Imprensa Oficial do Estado de Minas Gerais</publisher-name>, <publisher-loc>Belo Horizonte</publisher-loc>.</mixed-citation></ref><ref id="B25"><mixed-citation xmlns:xlink="http://www.w3.org/1999/xlink" xlink:type="simple">
          <person-group><name name-style="western"><surname>Sousa-Baena</surname><given-names>MS</given-names></name><name name-style="western"><surname>Garcia</surname><given-names>LC</given-names></name><name name-style="western"><surname>Peterson</surname><given-names>AT</given-names></name></person-group> (<year>2014</year>) <article-title>Completeness of digital accessible knowledge of the plants of Brazil and priorities for survey and inventory.</article-title> <source>Diversity and Distributions</source> <volume>20</volume>: <fpage>369</fpage>–<lpage>381</lpage>. doi: <ext-link xlink:type="simple" ext-link-type="doi" xlink:href="10.1111/ddi.12136">10.1111/ddi.12136</ext-link></mixed-citation></ref></ref-list></tp:taxon-treatment>
